# Supplementary material for: Sequential Dynamics of Stearoyl-CoA Desaturase-1(SCD1)/Ligand Binding and Unbinding Mechanism: A Computational Study
Source: Biomolecules. 2021 Sep 30;11(10):1435. doi: 10.3390/biom11101435 (PMC8533217; doi:10.3390/biom11101435)
Supplement: Supplementary file 1 [file biomolecules-11-01435-s001.zip]

Archive with 1 entries (1 files):
- biomolecules-1379892-supplementary.pdf
